# Supplementary material for: Advances in Atmospheric Cold Plasma Technology for Plant-Based Food Safety, Functionality, and Quality Implications
Source: Foods. 2025 Aug 27;14(17):2999. doi: 10.3390/foods14172999 (PMC12428716; doi:10.3390/foods14172999)
Supplement: Supplementary file 1 [file foods-14-02999-s001.zip]

Archive with 1 entries (1 files):
- foods-3795682-supplementary.pdf
